# Supplementary material for: The Predictors of Long COVID in Southeastern Italy
Source: J Clin Med. 2023 Sep 29;12(19):6303. doi: 10.3390/jcm12196303 (PMC10573494; doi:10.3390/jcm12196303)
Supplement: Supplementary file 1 [file jcm-12-06303-s001.zip]

Archive with 1 entries (1 files):
- jcm-2602700-supplementary.pdf
